# Supplementary material for: A conceptual map of invasion biology: Integrating hypotheses into a consensus network
Source: Glob Ecol Biogeogr. 2020 Mar 25;29(6):978–91. doi: 10.1111/geb.13082 (PMC8647925; doi:10.1111/geb.13082)
Supplement: Supplementary file 1 — TABLE S1 [file GEB-29-978-s001.xlsx]

## Sheet: Overall
		Propagule pressure	Global competition	Sampling	Ideal weed	Reckless invader aka “boom-bust”	Enemy release	Enemy reduction	Enemy of my enemy	Enemy inversion	Increased susceptibility	Evolution of increased competitive ability	Specialist-generalist	New associations	Missed mutualisms	Biotic indirect effects	Invasional meltdown	Biotic resistance aka diversity-invasibility hypothesis	Novel weapons	Limiting similarity	Habitat filtering	Environmental heterogeneity	Increased resource availability	Disturbance	Dynamic equilibrium model	Empty niche	Opportunity windows	Adaptation	Resource-enemy release	Darwin’s naturalization	Human commensalism	Tens rule	Island susceptibility hypothesis	Biotic acceptance aka “the rich get richer”	Shifting defence hypothesis	Plasticity hypothesis	Colonization pressure	Ecological imbalance	Ecological naivety	Polyploidy hypothesis
		PP	GC	SP	IW	RI	ER	ERD	EE	EI	IS	EICA	SG	NAS	MM	BID	IM	BR	NW	LS	HF	EVH	IRA	DS	DEM	EN	OW	ADP	RER	DN	HC	TEN	ISH	BA	SDH	PH	CP	EIM	ENA	PO
Propagule pressure	PP
Global competition	GC	0.714285714
Sampling	SP	0.678571429	1
Ideal weed	IW	0.103448276	0.142857143	0.185185185
Reckless invader aka “boom-bust”	RI	0.103448276	0.035714286	0.111111111	0.310344828
Enemy release	ER	0.034482759	0.035714286	0.037037037	0.034482759	0.379310345
Enemy reduction	ERD	0.034482759	0.035714286	0.037037037	0.034482759	0.379310345	0.931034483
Enemy of my enemy aka accumulation-of-local-pathogens hypothesis	EE	0	0	0	0.034482759	0.172413793	0.75862069	0.75862069
Enemy inversion	EI	0	0	0	0.034482759	0.206896552	0.862068966	0.827586207	0.896551724
Increased susceptibility	IS	0.24137931	0.107142857	0.148148148	0.24137931	0.137931034	-0.137931034	-0.137931034	-0.103448276	-0.103448276
Evolution of increased competitive ability	EICA	0.034482759	0.035714286	0.038461538	0.034482759	-0.103448276	0.75862069	0.724137931	0.413793103	0.586206897	0.137931034
Specialist-generalist	SG	0	0	0.074074074	0.137931034	0.137931034	0.862068966	0.827586207	0.310344828	0.206896552	0.068965517	0.24137931
New associations	NAS	0.034482759	0.071428571	0.259259259	0	0.586206897	0.275862069	0.275862069	0.620689655	0.448275862	0.172413793	0.206896552	0.689655172
Missed mutualisms	MM	0.034482759	0.071428571	0	0.068965517	0.137931034	0.344827586	0.24137931	0.137931034	0.172413793	0.034482759	0.068965517	0.517241379	0.586206897
Biotic indirect effects	BID	0	0.037037037	0.185185185	0.035714286	0.178571429	0.214285714	0.25	0.642857143	0.428571429	0	0.178571429	0.25	0.75	0.25
Invasional meltdown	IM	0.034482759	0.75	0.333333333	0.034482759	-0.172413793	0.034482759	0.034482759	0.310344828	0.275862069	0.034482759	0	0.034482759	0.310344828	0.275862069	0.321428571
Biotic resistance aka diversity-invasibility hypothesis	BR	0.034482759	0.035714286	0.259259259	0.034482759	0.137931034	0.172413793	0.172413793	0.103448276	-0.103448276	0.172413793	-0.034482759	0.172413793	0.275862069	-0.103448276	-0.571428571	-0.24137931
Novel weapons	NW	0	0.035714286	0.074074074	0.75862069	0.24137931	0.172413793	0.137931034	0.24137931	0.137931034	0	0.24137931	0.068965517	0.310344828	-0.034482759	0.214285714	0.103448276	-0.103448276
Limiting similarity	LS	0.034482759	0.107142857	0.296296296	0.24137931	0	0.137931034	0.068965517	0.068965517	0	-0.034482759	0.034482759	-0.137931034	0.172413793	-0.24137931	0.071428571	0	0.413793103	0.517241379
Habitat filtering	HF	0.034482759	0.178571429	0.111111111	0.517241379	0.034482759	-0.034482759	0.068965517	0.034482759	0	0.172413793	0.034482759	0.137931034	0	0.103448276	0	0	0.034482759	-0.068965517	-0.482758621
Environmental heterogeneity	EVH	0.068965517	0.035714286	0.037037037	0.103448276	0.034482759	0	0	0	0.034482759	0.034482759	0	0	0	0	0	-0.034482759	0.206896552	0	0.103448276	0.310344828
Increased resource availability	IRA	0	0	0	0.137931034	0.137931034	0	0	0.034482759	0.034482759	0	0.034482759	0	0.034482759	0	0.071428571	0.034482759	0.172413793	0	0.068965517	0.103448276	0.551724138
Disturbance	DS	0.172413793	0.071428571	0.111111111	0.24137931	0.103448276	0	0.034482759	0	0	0	0	0	0	0.034482759	0.035714286	0.310344828	0.137931034	0.034482759	0.034482759	0.206896552	0.689655172	0.689655172
Dynamic equilibrium model	DEM	0.137931034	0	0.148148148	0	0.75862069	0	0	0	0.137931034	0	0.034482759	0	0.068965517	0	0.178571429	0.034482759	0.137931034	0	0.137931034	0.137931034	0.689655172	0.586206897	0.689655172
Empty niche	EN	0.068965517	0.107142857	0.222222222	0.137931034	0.034482759	0.068965517	0.068965517	0.034482759	0	0	0	0	0.034482759	0.034482759	0.035714286	0.206896552	0.655172414	0.172413793	0.827586207	0.137931034	0.655172414	0.655172414	0.724137931	0.793103448
Opportunity windows	OW	0.310344828	0.142857143	0.148148148	0.034482759	0.344827586	0.034482759	0.034482759	0.034482759	0.034482759	0	0	0	0	0.034482759	0.035714286	0.172413793	0.344827586	0.068965517	0.310344828	0.206896552	0.724137931	0.655172414	0.724137931	0.896551724	0.931034483
Adaptation	ADP	0.068965517	0.107142857	0.222222222	0.448275862	0.103448276	-0.103448276	-0.103448276	0.137931034	0.172413793	0.310344828	0.24137931	0.137931034	0.103448276	0.137931034	0.071428571	0.068965517	-0.103448276	0.24137931	-0.551724138	0.896551724	0.172413793	0.034482759	0.103448276	0.068965517	0.172413793	0.137931034
Resource-enemy release	RER	0	0	0	0.068965517	0.103448276	0.931034483	0.827586207	0.344827586	0.448275862	0	0.724137931	0.310344828	0.103448276	-0.068965517	0.107142857	0.034482759	0.068965517	0.137931034	0.068965517	-0.034482759	0.137931034	0.655172414	0.24137931	0.137931034	0.206896552	0.24137931	-0.068965517
Darwin’s naturalization	DN	0.068965517	0.107142857	0.296296296	0.103448276	0	0.214285714	0.137931034	0.034482759	0.034482759	0.107142857	0.068965517	0.137931034	0.137931034	-0.206896552	0.107142857	0	0.689655172	0.482758621	0.862068966	-0.344827586	0	0.034482759	0.068965517	0	0.551724138	0.275862069	-0.689655172	0.034482759
Human commensalism	HC	0.551724138	0.107142857	0.074074074	0.551724138	0.068965517	0.068965517	-0.034482759	0.034482759	-0.034482759	0	0.034482759	0.068965517	0.068965517	0.034482759	0.035714286	0.068965517	0.034482759	-0.034482759	0	0.24137931	0.137931034	0.24137931	0.655172414	0.068965517	0.172413793	0.206896552	0.379310345	-0.034482759	0
Tens rule	TEN	0.464285714	0.62962963	0.346153846	0.137931034	0	0	0	0	0	0.068965517	0	0	0	0.034482759	0	0	0	0.034482759	0	0.034482759	0	0	0	0.034482759	-0.034482759	0.068965517	0.068965517	0	0	0.068965517
Island susceptibility hypothesis	ISH	0.068965517	0.071428571	0.148148148	0	0	0.24137931	0.137931034	0.137931034	0.103448276	0.034482759	0.103448276	0.068965517	0.172413793	-0.068965517	0.068965517	0.034482759	0.379310345	0.103448276	0.310344828	0.172413793	0.068965517	0.103448276	0	0	0.551724138	0.103448276	0.034482759	0.034482759	0.310344828	0.068965517	0
Biotic acceptance aka “the rich get richer”	BA	0.034482759	0.107142857	0.222222222	0.034482759	0.068965517	-0.034482759	-0.034482759	-0.034482759	-0.034482759	-0.068965517	0	0.068965517	0.172413793	0.137931034	0.275862069	0.310344828	-0.793103448	-0.034482759	-0.275862069	0.103448276	0.310344828	0.344827586	0.103448276	0.034482759	-0.551724138	-0.103448276	0.103448276	0.068965517	-0.24137931	0.034482759	-0.103448276	-0.172413793
Shifting defence hypothesis	SDH	0	0.035714286	0	0.068965517	-0.103448276	0.75862069	0.689655172	0.344827586	0.517241379	0.137931034	0.931034483	0.24137931	0.310344828	0.034482759	0.206896552	0.034482759	0	0.103448276	0.034482759	0	0	0.034482759	0	-0.034482759	0.034482759	0.034482759	0.103448276	0.689655172	0.068965517	0	0	0	0
Plasticity hypothesis	PH	0	0.035714286	0	0.724137931	0.103448276	0.034482759	0.034482759	0	0	0.275862069	0.275862069	0.068965517	0.068965517	0	0.034482759	0	0	0.034482759	0.137931034	0.206896552	0.137931034	0.103448276	0.068965517	0.068965517	0.103448276	0.103448276	0.310344828	0	0	0.103448276	0.034482759	0	0	0.206896552
Colonization pressure	CP	0.862068966	0.857142857	0.814814815	0.071428571	-0.035714286	0.035714286	0.071428571	0	0	0.035714286	0.035714286	0.035714286	0	0.107142857	0	0.75862069	-0.214285714	0.035714286	0.107142857	0.107142857	0.071428571	0	0.071428571	0	-0.071428571	0.178571429	0.142857143	0	0.035714286	0.035714286	0.689655172	0.071428571	0.142857143	0	0.035714286
Ecological imbalance	EIM	0.035714286	0.185185185	0.230769231	0.310344828	0.107142857	0.25	0.25	0.071428571	0.071428571	0.357142857	0.178571429	0.107142857	0.285714286	0.142857143	0.071428571	0.035714286	0.620689655	0.379310345	0.428571429	0.178571429	-0.071428571	0.035714286	0	0	0.321428571	0.142857143	0.25	0.107142857	0.517241379	0.035714286	0.035714286	0.793103448	-0.25	0.071428571	0.037037037	0.142857143
Ecological naivety	ENA	0	0.037037037	0.038461538	0.285714286	0.107142857	0.310344828	0.275862069	0.206896552	0.172413793	0.074074074	0.206896552	0.310344828	0.214285714	0.275862069	0.172413793	0.172413793	0.214285714	0.724137931	0.75862069	-0.24137931	0.035714286	0	0.035714286	0.035714286	0.551724138	0.137931034	-0.586206897	0.24137931	0.689655172	0.035714286	0.035714286	0.586206897	-0.178571429	0.178571429	0	0	0.689655172
Polyploidy hypothesis	PO	0.035714286	0.037037037	0.038461538	0.75862069	0.071428571	0	0	0	0	0.482758621	0.25	0	0	0	0	0	0	0.035714286	0	0.071428571	0.071428571	0.035714286	0.071428571	0.035714286	0.035714286	0.035714286	0.620689655	0	0.071428571	0.035714286	0.035714286	0	0	0.071428571	0.551724138	0.035714286	0.035714286	0

## Sheet: 1
	PP	GC	SP	IW	RI	ER	ERD	EE	EI	IS	EICA	SG	NAS	MM	BID	IM	BR	NW	LS	HF	EVH	IRA	DS	DEM	EN	OW	ADP	RER	DN	HC	TEN	ISH	BA	SDH	PH	CP	EIM	ENA	PO
PP
GC	1
SP	0	1
IW	0	0	0
RI	0	0	0	0
ER	0	0	0	0	0
ERD	0	0	0	0	0	1
EE	0	0	0	0	0	0	0
EI	0	0	0	0	0	1	1	1
IS	0	0	0	0	0	0	0	0	0
EICA	0	0	0	0	0	0	0	1	1	0
SG	0	0	0	0	0	1	0	0	0	0	0
NAS	0	0	0	0	0	0	0	1	1	0	0	0
MM	0	0	0	0	0	0	0	0	0	0	0	1	1
BID	0	0	0	0	0	0	0	0	0	0	0	0	1	0
IM	0	1	1	0	0	0	0	0	0	0	0	0	0	0	0
BR	0	0	0	0	0	0	0	0	0	0	0	0	0	0	-1	0
NW	0	0	0	1	0	0	0	0	0	0	0	0	0	0	0	0	0
LS	0	0	0	0	0	0	0	0	0	0	0	0	0	0	0	0	0	0
HF	0	0	0	1	0	0	0	0	0	0	0	0	0	0	0	0	0	0	0
EVH	0	0	0	0	0	0	0	0	0	0	0	0	0	0	0	0	0	0	0	0
IRA	0	0	0	0	0	0	0	0	0	0	0	0	0	0	0	0	0	0	0	0	1
DS	0	0	0	0	0	0	0	0	0	0	0	0	0	0	0	0	0	0	0	0	0	0
DEM	0	0	0	0	1	0	0	0	0	0	0	0	0	0	0	0	0	0	0	0	0	0	0
EN	0	0	0	0	0	0	0	0	0	0	0	0	0	0	0	0	0	0	0	0	0	0	0	0
OW	0	0	0	0	0	0	0	0	0	0	0	0	0	0	0	0	0	0	0	0	0	1	0	1	1
ADP	0	0	0	1	0	0	0	0	0	0	0	0	0	0	0	0	0	0	-1	1	0	0	0	0	0	0
RER	0	0	0	0	0	1	1	0	0	0	1	0	0	0	0	0	0	0	0	0	0	1	0	0	0	0	0
DN	0	0	0	0	0	0	0	0	0	0	0	0	0	0	0	0	0	0	1	0	0	0	0	0	0	0	-1	0
HC	0	0	0	0	0	0	0	0	0	0	0	0	0	0	0	0	0	0	0	0	0	0	0	0	0	0	0	0	0
TEN	0	0	0	0	0	0	0	0	0	0	0	0	0	0	0	0	0	0	0	0	0	0	0	0	0	0	0	0	0	0
ISH	0	0	0	0	0	0	0	0	0	0	0	0	0	0	0	0	0	0	0	0	0	0	0	0	1	0	0	0	0	0	0
BA	0	0	0	0	0	0	0	0	0	0	0	0	0	0	0	0	-1	0	0	0	0	0	0	0	0	0	0	0	0	0	0	0
SDH	0	0	0	0	0	1	1	0	0	0	1	0	0	0	0	0	0	0	0	0	0	0	0	0	0	0	0	1	0	0	0	0	0
PH	0	0	0	1	0	0	0	0	0	1	0	0	0	0	0	0	0	0	0	0	0	0	0	0	0	0	1	0	0	0	0	0	0	0
CP	1	1	1	0	0	0	0	0	0	0	0	0	0	0	0	1	0	0	0	0	0	0	0	0	0	0	0	0	0	0	0	0	0	0	0
EIM	0	0	0	0	0	0	0	0	0	0	0	0	1	0	0	0	1	1	1	0	0	0	0	0	1	0	0	0	1	0	0	1	0	0	0	0
ENA	0	0	0	0	0	0	0	0	0	0	0	0	0	0	0	0	0	0	1	0	0	0	0	0	1	0	0	0	0	0	0	1	0	0	0	0	1
PO	0	0	0	0	0	0	0	0	0	1	0	0	0	0	0	0	0	0	0	0	0	0	0	0	0	0	1	0	0	0	0	0	0	0	1	0	0	0

## Sheet: 2
	PP	GC	SP	IW	RI	ER	ERD	EE	EI	IS	EICA	SG	NAS	MM	BID	IM	BR	NW	LS	HF	EVH	IRA	DS	DEM	EN	OW	ADP	RER	DN	HC	TEN	ISH	BA	SDH	PH	CP	EIM	ENA	PO
PP
GC	1
SP	1	1
IW	0	0	0
RI	0	0	1	1
ER	0	0	0	0	0
ERD	0	0	0	0	1	1
EE	0	0	0	0	0	1	1
EI	0	0	0	0	0	1	1	1
IS	1	0	0	1	1	0	0	0	0
EICA	0	0		1	0	1	1	1	1	0
SG	0	0	0	0	1	1	1	1	0	0	0
NAS	0	0	1	0	1	0	1	0	0	1	1	1
MM	0	0	0	1	0	0	0	0	0	0	0	1	1
BID	0	0	0	0	0	0	1	1	0	0	0	0	1	0
IM	0	0	1	1	0	0	0	0	0	0	0	0	0	0	0
BR	0	0	-1	0	0	0	0	0	0	0	0	-1	1	0	-1	1
NW	0	0	0	1	1	1	0	0	0	0	0	0	1	0	0	0	0
LS	0	0	1	0	0	1	0	0	0	0	0	-1	1	1	0	0	1	1
HF	0	0	0	1	0	0	0	0	0	0	0	1	0	0	0	0	0	0	-1
EVH	0	0	0	0	0	0	0	0	0	0	0	0	0	0	0	0	1	0	0	-1
IRA	0	0	0	0	0	0	0	0	0	0	0	0	0	0	0	0	0	0	0	0	1
DS	0	0	0	0	0	0	0	0	0	0	0	0	0	0	0	0	0	0	0	0	1	1
DEM	-1	0	0	0	1	0	0	0	1	0	0	0	1	0	1	0	1	0	0	0	1	0	1
EN	0	0	0	0	1	0	0	0	0	0	0	0	0	0	0	0	1	0	1	0	0	0	1	1
OW	0	0	0	0	1	0	0	0	0	0	0	0	0	0	0	0	1	0	0	0	1	0	1	1	1
ADP	0	0	0	1	1	0	0	0	0	0	0	0	0	0	0	0	0	0	-1	1	0	0	0	0	0	1
RER	0	0	0	1	0	1	1	0	1	0	1	0	0	0	0	0	0	0	1	0	0	1	1	0	0	1	0
DN	0	0	0	0	0	0	0	0	0	-1	0	0	1	0	0	0	-1	0	1	0	0	0	0	0	-1	1	0	0
HC	1	0	0	1	1	0	0	0	0	0	0	0	0	0	0	0	0	0	0	0	0	0	0	-1	1	1	0	0	0
TEN	1	1	1	0	0	0	0	0	0	0	0	0	0	0	0	0	0	0	0	0	0	0	0	0	-1	1	1	0	0	0
ISH	0	0	0	0	0	1	0	0	0	0	0	0	0	0	0	0	0	0	0	0	0	0	0	0	1	0	0	0	1	0	0
BA	0	0	1	0	1	0	0	0	0	0	0	0	1	0	1	1	0	0	0	0	0	0	0	0	-1	0	0	0	1	0	-1	0
SDH	0	0	0	1	0	1	1	1	0	1	1	0	1	0	0	0	0	0	0	0	0	0	0	-1	0	0	0	1	0	0	0	0	0
PH	0	0	0	1	1	0	0	0	0	1	1	0	0	0	0	0	0	0	0	0	0	0	0	0	0	0	0	0	0	1	0	0	0	0
CP	1	1	1	0	0	0	0	0	0	0	0	0	0	0	0	1	0	0	0	0	1	0	0	0	0	0	-1	0	0	0	1	0	0	0	0
EIM	0	0	1	1	0	0	0	0	0	1	0	0	1	0	0	0	1	1	1	0	0	0	0	0	0	0	-1	0	1	0	0	1	0	0	0	1
ENA	0	0	0	0	1	0	0	0	0	0	0	0	1	0	1	1	0	1	1	0	0	0	0	1	0	0	-1	0	0	0	0	1	1	1	0	0	1
PO	0	0	0	1	1	0	0	0	0	1	0	0	0	0	0	0	0	0	0	0	0	0	0	0	0	0	1	0	0	0	0	0	0	0	1	0	0	0

## Sheet: 3
	PP	GC	SP	IW	RI	ER	ERD	EE	EI	IS	EICA	SG	NAS	MM	BID	IM	BR	NW	LS	HF	EVH	IRA	DS	DEM	EN	OW	ADP	RER	DN	HC	TEN	ISH	BA	SDH	PH	CP	EIM	ENA	PO
PP
GC	0
SP	NA	NA
IW	0	0	NA
RI	0	0	NA	1
ER	0	0	NA	0	0
ERD	0	0	NA	0	0	0
EE	0	0	NA	0	0	0	0
EI	0	0	NA	0	0	1	0	0
IS	0	0	NA	0	0	0	0	0	0
EICA	0	0	NA	0	0	0	0	0	0	0
SG	0	0	NA	1	0	1	0	0	0	0	0
NAS	0	0	NA	0	1	0	0	0	0	0	0	1
MM	0	0	NA	0	0	0	0	0	0	0	0	0	0
BID	0	0	NA	0	0	0	0	0	0	0	0	0	1	0
IM	0	1	NA	0	0	0	0	0	0	0	0	0	0	1	0
BR	0	0	NA	0	0	0	0	0	0	0	0	0	1	0	0	0
NW	0	0	NA	1	1	0	0	1	0	0	1	1	0	0	0	0	0
LS	0	0	NA	0	0	0	0	0	0	0	0	0	1	0	0	0	0	0
HF	0	0	NA	1	0	0	0	0	0	0	0	0	0	0	0	0	0	0	0
EVH	0	0	NA	0	0	0	0	0	0	0	0	0	0	0	0	0	0	0	0	0
IRA	0	0	NA	0	0	0	0	0	0	0	0	0	0	0	0	0	0	0	0	0	1
DS	0	0	NA	0	0	0	0	0	0	0	0	0	0	0	0	0	0	1	0	0	1	0
DEM	0	0	NA	0	1	0	0	0	0	0	0	0	0	0	0	0	0	0	0	0	1	1	0
EN	0	0	NA	0	0	0	0	0	0	0	0	0	0	0	0	0	0	0	1	0	1	1	0	1
OW	1	0	NA	0	0	0	0	0	0	0	0	0	0	0	0	0	0	0	0	0	1	1	0	1	1
ADP	0	0	NA	0	0	0	0	0	0	0	0	0	0	0	0	0	0	0	-1	1	1	0	0	0	0	0
RER	0	0	NA	0	0	1	1	0	0	0	1	0	0	0	0	0	0	0	0	0	0	0	0	0	0	0	0
DN	0	0	NA	0	0		0	0	0	0	0	0	0	0	0	0	1	0	1	0	0	0	0	0	0	0	-1	0
HC	0	0	NA	0	0	0	0	0	0	0	0	0	0	0	0	0	0	0	0	0	0	0	1	0	0	0	0	0	0
TEN	0	1	NA	0	0	0	0	0	0	0	0	0	0	0	0	0	0	0	0	0	0	0	0	0	0	0	0	0	0	0
ISH	0	0	NA	0	0	0	0	0	0	0	0	0	0	0	0	0	0	0	0	0	0	0	0	0	0	0	0	0	0	0	0
BA	0	0	NA	0	0	0	0	0	0	0	0	0	0	0	1	1	-1	0	0	0	0	0	0	0	0	0	0	0	0	0	0	0
SDH	0	0	NA	0	0	0	0	0	1	0	1	1	0	0	0	0	0	0	0	0	0	0	0	0	0	0	0	1	0	0	0	0	0
PH	0	0	NA	0	1	0	0	0	0	0	1	0	0	0	0	0	0	0	0	0	0	0	0	0	0	0	0	0	0	0	0	0	0	1
CP	0	1	NA	0	0	0	0	0	0	0	0	0	0	0	0	1	-1	0	0	0	0	0	0	0	0	0	0	0	0	0	0	0	1	0	0
EIM	0	0	NA	0	0	0	0	0	0	0	0	0	0	0	0	0	0	0	0	0	0	0	0	0	0	0	0	0	0	0	0	1	0	0	0	0
ENA	0	0	NA	0	0	0	0	0	0	0	0	0	0	0	0	0	0	0	1	0	0	0	0	0	0	0	0	0	0	0	0	0	0	0	0	0	1
PO	0	0	NA	0	0	0	0	0	0	1	1	0	0	0	0	0	0	0	0	0	0	0	0	0	0	0	1	0	1	0	0	0	0	1	0	0	0	0

## Sheet: 4
	PP	GC	SP	IW	RI	ER	ERD	EE	EI	IS	EICA	SG	NAS	MM	BID	IM	BR	NW	LS	HF	EVH	IRA	DS	DEM	EN	OW	ADP	RER	DN	HC	TEN	ISH	BA	SDH	PH	CP	EIM	ENA	PO
PP
GC	1
SP	1	1
IW	0	1	1
RI	0	0	0	1
ER	0	0	0	0	0
ERD	0	0	0	0	0	1
EE	0	0	0	0	0	0	0
EI	0	0	0	0	0	0	0	0
IS	0	0	0	0	0	0	0	0	0
EICA	0	0	0	0	0	0	0	0	0	0
SG	0	0	0	0	1	1	1	1	0	0	0
NAS	0	0	0	0	0	0	0	1	0	0	0	1
MM	0	0	0	0	1	1	0	0	0	0	0	0	0
BID	0	0	0	0	1	0	0	0	0	0	0	0	1	1
IM	0	1	0	0	0	0	0	0	0	0	0	0	0	0	1
BR	0	0	0	0	0	0	0	0	0	0	0	0	0	0	0	0
NW	0	0	0	0	0	0	0	0	1	0	1	0	1	0	1	1	0
LS	0	0	0	0	0	0	0	0	0	0	0	0	0	0	0	0	0	1
HF	0	0	0	0	0	0	0	0	0	0	0	0	0	0	0	0	0	0	0
EVH	0	0	0	0	0	0	0	0	0	0	0	0	0	0	0	0	0	0	0	1
IRA	0	0	0	0	0	0	0	0	0	0	0	0	0	0	0	0	0	0	0	0	0
DS	0	0	0	0	0	0	0	0	0	0	0	0	0	0	0	0	0	0	0	0	1	0
DEM	0	0	0	0	1	0	0	0	0	0	0	0	0	0	0	0	0	0	0	1	1	0	0
EN	0	0	0	0	0	0	0	0	0	0	0	0	0	0	0	0	1	0	1	0	1	1	0	1
OW	0	0	0	0	0	0	0	0	0	0	0	0	0	0	0	0	0	0	0	1	1	0	1	0	1
ADP	0	0	0	0	0	0	0	0	0	0	0	0	0	0	0	0	0	0	0	1	0	0	0	0	0	0
RER	0	0	0	0	1	0	0	0	0	0	1	0	0	0	0	0	0	0	0	0	0	1	0	0	1	0	0
DN	0	0	0	0	0	0	0	0	0	0	0	0	0	0	0	0	1	0	1	1	0	0	1	0	1	0	1	0
HC	0	0	0	0	0	0	0	0	0	0	0	0	0	0	0	0	1	0	0	0	0	0	1	0	0	0	0	0	0
TEN	0	0	0	0	0	0	0	0	0	1	0	0	0	0	0	0	0	0	0	0	0	0	0	1	0	0	0	0	0	0
ISH	0	0	0	0	0	0	0	0	0	0	0	0	0	0	1	0	0	0	0	1	0	0	0	0	0	0	0	0	0	0	0
BA	0	0	0	0	0	0	0	0	0	0	0	0	1	0	0	0	0	0	0	0	0	0	0	0	0	0	0	0	1	0	0	0
SDH	0	1	0	0	0	0	0	0	0	0	1	1	0	0	0	0	0	0	0	0	0	0	0	0	0	0	0	1	0	0	0	0	0
PH	0	0	0	0	0	0	0	0	0	0	0	0	0	0	0	0	0	0	0	0	0	0	0	0	1	0	1	0	0	0	0	0	0	0
CP	1	0	0	0	0	0	0	0	0	0	0	0	0	0	0	1	-1	0	0	0	0	0	0	0	0	0	1	0	0	0	1	0	0	0	0
EIM	0	0	0	0	0	0	0	0	0	0	0	0	0	0	0	0	0	0	0	0	0	0	0	0	0	0	0	0	0	0	0	1	0	0	0	0
ENA	0	1	0	-1	0	1	0	0	0	0	0	1	0	0	0	0	0	0	1	0	0	0	0	0	0	0	-1	0	0	0	0	0	0	0	0	0	1
PO	0	0	0	0	0	0	0	0	0	0	1	0	0	0	0	0	0	0	0	0	0	0	0	0	0	0	1	0	0	0	0	0	0	0	0	0	0	0

## Sheet: 5
	PP	GC	SP	IW	RI	ER	ERD	EE	EI	IS	EICA	SG	NAS	MM	BID	IM	BR	NW	LS	HF	EVH	IRA	DS	DEM	EN	OW	ADP	RER	DN	HC	TEN	ISH	BA	SDH	PH	CP	EIM	ENA	PO
PP
GC	1
SP	1	1
IW	0	0	0
RI	0	0	0	1
ER	0	0	0	0	0
ERD	0	0	0	0	0	1
EE	0	0	0	0	1	1	1
EI	0	0	0	0	-1	1	1	1
IS	1	1	1	0	0	0	0	0	0
EICA	0	0	0	0	-1	1	1	1	1	0
SG	0	0	0	0	0	1	1	1	1	0	1
NAS	0	0	0	0	1	1	1	1	1	0	1	1
MM	0	0	0	0	1	0	0	0	0	0	0	0	0
BID	0	0	0	0	0	0	0	0	0	0	0	0	0	1
IM	0	0	0	0	-1	0	0	0	0	0	0	0	0	0	0
BR	0	0	0	0	0	0	0	0	0	0	0	0	0	-1	0	0
NW	0	0	0	0	0	0	0	0	0	0	0	0	0	0	0	0	0
LS	1	1	1	0	0	0	0	0	0	0	0	0	0	-1	0	0	0	0
HF	1	1	1	1	0	0	0	0	0	0	0	0	0	0	0	0	0	0	-1
EVH	0	0	0	0	0	0	0	0	0	1	0	0	0	0	0	0	0	0	0	1
IRA	0	0	0	1	0	0	0	0	0	0	0	0	0	0	0	0	0	0	0	0	0
DS	0	0	0	1	1	0	0	0	0	0	0	0	0	0	0	0	0	0	0	0	0	1
DEM	0	0	0	0	1	0	0	0	0	0	0	0	0	0	0	0	0	0	0	0	0	1	1
EN	0	0	0	0	0	0	0	0	0	0	0	0	0	0	0	0	0	0	1	0	0	0	0	0
OW	0	0	0	0	1	0	0	0	0	0	0	0	0	0	0	0	0	0	0	0	0	1	1	1	1
ADP	1	1	1	0	0	0	0	0	0	1	0	0	0	0	0	0	0	0	0	1	0	0	0	0	0	0
RER	0	0	0	0	0	1	1	1	0	0	1	0	0	0	1	0	0	0	0	0	0	0	0	0	0	0	0
DN	1	1	1	0	0	0	0	0	0	0	0	0	0	-1	0	0	1	0	0	0	0	0	0	0	1	0	0	0
HC	1	1	1	0	0	0	0	0	0	0	0	0	0	0	0	0	0	0	0	0	0	0	0	0	0	0	0	0	0
TEN	1	1	1	1	0	0	0	0	0	0	0	0	0	0	0	0	0	0	0	0	0	0	0	0	0	0	0	0	0	0
ISH	1	1	1	0	0	1	1	1	1	0	1	1	1	-1	1	0	0	0	1	0	0	0	0	0	1	0	0	0	1	0	0
BA	0	0	0	0	0	0	0	0	0	0	0	0	0	1	0	0	0	0	0	0	0	0	0	0	-1	0	0	0	-1	0	0	1
SDH	0	0	0	0	-1	1	1	1	1	0	1	1	1	0	1	0	0	0	0	0	0	1	0	0	0	0	0	1	0	0	0	0	0
PH	0	0	0	1	0	0	0	0	0	0	0	0	0	0	0	0	0	0	0	1	1	0	0	0	0	0	0	0	0	0	0	0	0	0
CP	1	1	1	1	0	0	0	0	0	0	0	0	0	0	0	0	0	0	1	1	0	0	0	0	0	0	0	0	0	0	1	1	0	0	0
EIM	1	1	1	0	0	0	0	0	0	0	0	0	0	0	0	0	0	0	1	1	0	0	0	0	0	0	0	0	1	0	0	1	0	0	0	1
ENA	0	0	0	0	0	0	0	0	0	0	0	0	0	0	0	0	0	0	0	0	0	0	0	0	0	0	0	0	0	0	0	0	0	0	0	0	0
PO	0	0	0	1	0	0	0	0	0	0	0	0	0	0	0	0	0	0	0	0	0	0	0	0	0	0	0	0	0	0	0	0	0	0	0	0	0	0

## Sheet: 6
	PP	GC	SP	IW	RI	ER	ERD	EE	EI	IS	EICA	SG	NAS	MM	BID	IM	BR	NW	LS	HF	EVH	IRA	DS	DEM	EN	OW	ADP	RER	DN	HC	TEN	ISH	BA	SDH	PH	CP	EIM	ENA	PO
PP
GC	1
SP	1	1
IW	0	0	0
RI	0	0	0	0
ER	0	0	0	0	0
ERD	0	0	0	0	0	1
EE	0	0	0	0	0	0	0
EI	0	0	0	0	0	1	1	0
IS	0	0	0	0	0	0	0	0	0
EICA	0	0	0	0	0	1	1	0	0	0
SG	0	0	0	1	0	0	0	0	0	0	0
NAS	0	0	0	0	0	0	0	1	0	0	0	0
MM	0	0	0	0	0	0	0	0	0	0	0	0	-1
BID	0	0	0	0	1	0	0	1	0	0	0	0	1	0
IM	0	1	0	0	0	0	0	1	0	0	0	0	0	0	0
BR	0	0	0	0	1	0	0	0	0	-1	0	0	0	0	-1	0
NW	0	0	0	1	0	0	0	0	0	0	0	0	0	0	0	0	0
LS	0	0	0	1	0	0	0	0	0	0	0	0	0	0	0	0	0	1
HF	0	0	0	1	0	0	0	0	0	0	0	0	0	0	0	0	0	0	1
EVH	0	0	0	0	0	0	0	0	0	0	0	0	0	0	0	0	0	0	0	0
IRA	0	0	0	0	0	0	0	0	0	0	0	0	0	0	0	0	0	0	0	0	0
DS	0	0	0	0	0	0	0	0	0	0	0	0	0	0	0	0	0	0	0	1	0	0
DEM	0	0	0	0	1	0	0	0	0	0	0	0	0	0	0	0	0	0	0	0	1	1	0
EN	0	0	0	1	0	0	0	0	0	0	0	0	0	0	0	0	0	1	1	1	1	0	0	1
OW	0	0	0	0	1	0	0	0	0	0	0	0	0	0	0	0	0	0	0	0	1	1	0	1	0
ADP	0	0	0	1	0	0	0	1	0	0	0	0	1	0	0	0	0	1	-1	1	0	0	1	0	0	0
RER	0	0	0	0	0	1	1	0	0	0	0	0	0	0	0	0	0	0	0	0	0	1	0	0	0	0	0
DN	0	0	0	1	0	0	0	0	0	0	0	0	0	0	0	0	1	0	1	0	0	0	1	0	1	0	-1	0
HC	0	0	0	0	0	0	0	0	0	0	0	0	0	0	0	0	0	0	0	0	0	0	1	0	0	0	0	0	0
TEN	1	1	1	0	0	0	0	0	0	0	0	0	0	0	0	0	0	0	0	0	0	0	0	0	0	0	0	0	0	0
ISH	0	0	0	0	0	0	0	0	0	0	0	0	0	0	0	0	0	0	0	1	0	0	0	0	0	0	0	0	0	0	0
BA	0	0	0	0	-1	0	0	0	0	-1	0	0	0	0	0	1	-1	0	0	0	0	0	0	0	0	0	0	0	0	0	0	0
SDH	0	0	0	0	0	1	1	0	0	0	1	0	0	0	0	0	0	0	0	0	0	0	0	0	0	0	0	1	0	0	0	0	0
PH	0	0	0	1	0	0	0	0	0	0	0	0	0	0	0	0	0	0	0	0	0	0	0	0	0	0	0	0	0	0	0	0	0	0
CP	1	1	1	0	0	0	0	0	0	0	0	0	0	0	0	1	0	0	0	0	0	0	0	0	0	0	0	0	0	0	1	0	0	0	0
EIM	0	0	0	1	0	1	1	0	0	1	0	0	0	0	0	0	1	0	0	1	0	0	0	0	1	1	1	0	1	0	0	0	0	0	0	0
ENA	0	0	0	0	0	0	0	0	0	0	0	0	0	0	0	0	1	1	1	0	0	0	0	0	1	0	-1	0	1	0	0	0	0	0	0	0	1
PO	0	0	0	1	1	0	0	0	0	1	0	0	0	0	0	0	0	0	0	0	0	0	0	0	0	0	1	0	0	0	0	0	0	0	1	0	0	0

## Sheet: 7
	PP	GC	SP	IW	RI	ER	ERD	EE	EI	IS	EICA	SG	NAS	MM	BID	IM	BR	NW	LS	HF	EVH	IRA	DS	DEM	EN	OW	ADP	RER	DN	HC	TEN	ISH	BA	SDH	PH	CP	EIM	ENA	PO
PP
GC	NA
SP	1	NA
IW	0	NA	0
RI	0	NA	0	0
ER	0	NA	0	0	1
ERD	0	NA	0	0	1	1
EE	0	NA	0	0	0	0	0
EI	0	NA	0	0	1	0	0	1
IS	0	NA	0	0	0	0	0	0	0
EICA	0	NA	0	0	0	1	1	0	0	0
SG	0	NA	0	0	0	0	0	0	0	0	0
NAS	0	NA	0	0	1	0	0	1	1	1	0	0
MM	0	NA	0	0	0	1	1	0	0	0	0	0	0
BID	0	NA	0	0	0	1	1	0	0	0	0	0	0	0
IM	0	NA	0	0	0	0	0	0	1	0	0	0	0	0	0
BR	0	NA	1	0	0	0	0	0	0	0	0	0	0	0	0	0
NW	0	NA	0	0	1	0	0	0	0	0	0	0	1	0	0	0	0
LS	0	NA	1	0	0	0	0	0	0	0	0	0	0	0	0	0	1	0
HF	0	NA	0	0	0	0	0	0	0	0	0	0	0	0	0	0	0	0	0
EVH	0	NA	0	0	0	0	0	0	0	0	0	0	0	0	0	0	0	0	0	1
IRA	0	NA	0	0	0	0	0	0	0	0	0	0	0	0	0	1	1	0	0	0	1
DS	0	NA	0	0	0	0	0	0	0	0	0	0	0	0	0	1	0	0	0	0	1	1
DEM	0	NA	0	0	0	0	0	0	0	0	0	0	0	0	0	1	0	0	0	0	1	1	1
EN	0	NA	1	0	0	0	0	0	0	0	0	0	0	0	0	1	1	0	1	0	0	1	1	1
OW	1	NA	0	0	0	0	0	0	0	0	0	0	0	0	0	0	1	0	1	0	1	1	1	1	1
ADP	0	NA	0	0	0	0	0	0	0	0	0	0	0	0	0	0	0	0	-1	1	0	0	0	0	0	0
RER	0	NA	0	1	0	1	1	0	0	0	1	0	0	0	1	0	0	0	0	0	0	1	1	0	0	0	0
DN	0	NA	1	0	0	0	0	0	0	0	0	0	0	0	0	0	1	0	1	0	0	1	0	0	1	1	0	0
HC	1	NA	0	0	0	0	0	0	0	0	0	0	0	0	0	0	0	0	0	1	0	0	1	0	0	0	0	0	0
TEN	0	NA	0	0	0	0	0	0	0	0	0	0	0	0	0	0	0	0	0	0	0	0	0	0	0	0	0	0	0	0
ISH	0	NA	1	0	0	0	0	0	0	0	0	0	0	0	0	0	1	0	1	0	0	0	0	0	1	0	0	0	1	0	0
BA	0	NA	0	0	0	0	0	0	0	0	0	0	0	1	0	0	0	0	0	0	1	1	0	0	0	0	0	1	0	0	0	0
SDH	0	NA	0	0	0	0	0	0	0	0	1	0	1	0	0	0	0	0	0	0	0	0	0	0	0	0	0	1	0	0	0	0	0
PH	0	NA	0	1	0	0	0	0	0	0	0	0	0	0	0	0	0	0	0	0	0	0	0	0	0	0	0	0	0	0	0	0	0	0
CP	1	NA	1	0	0	0	0	0	0	0	0	0	0	0	0	1	0	0	0	0	0	0	0	0	0	0	0	0	0	0	0	0	0	0	0
EIM	0	NA	0	0	0	0	0	0	0	0	0	0	0	0	0	0	0	0	0	0	0	0	0	0	0	0	0	0	0	0	0	1	0	0	0	0
ENA	0	NA	0	0	0	0	0	0	0	0	0	0	0	0	0	0	0	1	0	0	0	0	0	0	0	0	0	0	0	0	0	1	0	0	0	0	0
PO	0	NA	0	1	0	0	0	0	0	0	0	0	0	0	0	0	0	0	0	0	0	0	0	0	0	0	0	0	0	0	0	0	0	0	0	0	0	0

## Sheet: 8
	PP	GC	SP	IW	RI	ER	ERD	EE	EI	IS	EICA	SG	NAS	MM	BID	IM	BR	NW	LS	HF	EVH	IRA	DS	DEM	EN	OW	ADP	RER	DN	HC	TEN	ISH	BA	SDH	PH	CP	EIM	ENA	PO
PP
GC	1
SP	1	1
IW	0	0	0
RI	0	0	0	0
ER	0	0	0	0	1
ERD	0	0	0	0	1	1
EE	0	0	0	0	0	1	1
EI	0	0	0	0	0	1	1	1
IS	0	0	0	0	0	0	0	0	0
EICA	0	0	0	0	0	1	1	1	1	0
SG	0	0	0	0	0	1	1	0	0	0	0
NAS	0	0	0	0	1	0	0	1	1	0	0	1
MM	0	0	0	0	0	1	1	1	1	0	0	1	1
BID	0	0	0	0	0	1	1	1	1	0	1	1	1	0
IM	0	0	0	0	0	0	0	0	0	0	0	0	1	0	0
BR	0	0	0	0	0	0	0	0	0	0	0	0	0	0	0	0
NW	0	0	0	0	0	0	0	1	0	0	0	0	0	0	0	0	0
LS	0	0	0	0	0	0	0	0	0	0	0	0	0	0	0	0	0	1
HF	0	0	0	0	0	0	0	0	0	0	0	0	0	0	0	0	0	-1	-1
EVH	0	0	0	0	0	0	0	0	0	0	0	0	0	0	0	0	0	0	0	0
IRA	0	0	0	0	0	0	0	0	0	0	0	0	0	0	0	0	0	0	0	0	1
DS	0	0	0	0	0	0	0	0	0	0	0	0	0	0	0	0	0	0	0	0	1	1
DEM	0	0	0	0	1	0	0	0	0	0	0	0	0	0	0	0	0	0	0	0	1	1	1
EN	0	0	0	0	0	0	0	0	0	0	0	0	0	0	0	0	1	0	1	0	1	1	1	1
OW	0	0	0	0	1	0	0	0	0	0	0	0	0	0	0	0	0	0	0	0	1	1	1	1	1
ADP	0	0	0	0	0	0	0	0	0	0	0	0	0	0	0	0	-1	-1	-1	1	0	0	0	0	0	0
RER	0	0	0	0	0	1	1	0	0	0	1	1	0	0	0	0	0	0	0	0	0	1	1	0	0	0	0
DN	0	0	1	0	0	0	0	0	0	NA	0	0	0	0	1	0	0	1	1	-1	0	0	0	0	1	0	-1	0
HC	1	0	0	1	0	0	0	0	0	0	0	0	0	0	0	0	0	0	0	0	0	0	0	0	0	0	0	0	0
TEN	NA	NA	NA	0	0	0	0	0	0	0	0	0	0	0	0	0	0	0	0	0	0	0	0	0	0	0	0	0	0	0
ISH	0	0	0	0	0	0	0	0	0	0	0	0	0	0	0	0	0	0	0	0	0	0	0	0	0	0	0	0	0	0	0
BA	0	0	-1	0	0	0	0	0	0	0	0	0	0	0	0	0	-1	0	0	0	0	0	0	0	-1	0	0	0	0	0	0	0
SDH	0	0	0	0	0	1	1	1	1	0	1	0	0	0	1	0	0	0	0	0	0	0	0	0	0	0	0	1	0	0	0	0	0
PH	0	0	0	0	0	0	0	0	0	0	0	0	0	0	0	0	0	0	0	0	0	0	0	0	0	0	-1	0	0	0	0	0	0	0
CP	1	1	1	0	0	0	0	0	0	0	0	0	0	0	0	1	0	0	0	0	0	0	0	0	0	0	0	0	0	0	1	0	0	0	0
EIM	0	0	0	0	0	0	0	0	0	NA	0	0	0	0	0	0	1	1	1	0	0	0	0	0	0	0	-1	0	1	0	0	0	0	0	NA	0
ENA	0	0	0	0	0	0	0	0	0	NA	0	0	0	0	0	0	0	1	1	-1	0	0	0	0	1	0	-1	0	1	0	0	0	0	0	0	0	1
PO	0	0	0	1	0	0	0	0	0	0	0	0	0	0	0	0	0	0	0	0	0	0	0	0	0	0	0	0	0	0	0	0	0	0	1	0	0	0

## Sheet: 9
	PP	GC	SP	IW	RI	ER	ERD	EE	EI	IS	EICA	SG	NAS	MM	BID	IM	BR	NW	LS	HF	EVH	IRA	DS	DEM	EN	OW	ADP	RER	DN	HC	TEN	ISH	BA	SDH	PH	CP	EIM	ENA	PO
PP
GC	0
SP	0	1
IW	0	0	0
RI	0	0	0	0
ER	0	0	0	0	1
ERD	0	0	0	0	1	1
EE	0	0	0	0	1	1	1
EI	0	0	0	0	0	1	1	1
IS	0	0	0	0	0	-1	-1	-1	-1
EICA	0	0	0	0	-1	0	0	0	0	-1
SG	0	0	0	0	0	1	1	1	1	0	0
NAS	0	0	0	0	0	0	0	0	1	0	0	1
MM	0	0	0	0	0	0	0	0	0	0	0	0	1
BID	0	0	0	0	0	0	0	1	0	0	0	0	1	1
IM	0	1	1	0	-1	0	0	1	1	0	0	0	0	0	1
BR	0	0	0	0	0	1	1	1	1	1	0	1	0	0	0	1
NW	0	0	0	1	1	1	1	1	1	0	1	0	0	0	1	0	1
LS	0	0	0	1	0	0	0	0	0	0	0	0	0	1	0	0	1	0
HF	0	0	0	0	0	0	0	0	0	0	1	0	0	0	0	0	1	0	0
EVH	0	0	0	0	0	0	0	0	0	0	0	0	0	0	0	-1	1	0	0	0
IRA	0	0	0	0	1	0	0	0	0	0	0	0	0	0	0	0	0	0	0	0	0
DS	0	1	1	0	0	0	0	0	0	0	0	0	0	0	0	1	0	0	0	0	1	0
DEM	0	0	0	0	1	0	0	0	0	0	0	0	0	0	0	0	0	0	0	0	1	1	0
EN	0	0	0	0	0	0	0	0	0	0	0	0	0	0	0	0	1	1	1	0	1	1	0	1
OW	0	0	0	0	1	1	1	1	1	0	0	0	0	0	0	0	1	1	1	1	1	1	1	1	1
ADP	0	0	0	1	0	1	1	1	1	0	1	0	0	0	0	0	0	0	0	1	0	0	0	0	1	1
RER	0	0	0	0	1	1	1	1	1	0	1	0	0	0	0	1	1	0	1	0	0	1	0	1	1	1	-1
DN	0	0	0	0	0	0	0	0	0	0	0	1	0	0	0	0	1	0	-1	0	0	0	0	0	0	1	0	0
HC	1	0	0	1	0	0	0	0	0	0	0	0	1	0	1	0	0	0	0	0	0	0	1	0	0	0	0	0	0
TEN	1	0	0	0	0	0	0	0	0	0	0	0	0	0	0	0	0	0	0	0	0	0	0	0	0	0	0	0	0	0
ISH	0	0	0	0	0	1	1	1	1	0	0	0	0	0	0	0	1	0	0	0	-1	0	0	0	0	0	0	0	1	0	0
BA	0	0	0	0	0	-1	-1	-1	-1	-1	0	0	1	0	0	0	-1	-1	-1	0	1	0	0	0	-1	0	0	0	-1	0	0	0
SDH	0	0	0	0	0	1	1	1	1	0	1	0	0	0	0	0	0	0	1	0	0	0	0	0	1	1	0	0	0	0	0	0	0
PH	0	0	0	0	0	0	0	0	0	-1	1	1	0	0	0	0	0	0	0	0	0	1	0	0	1	1	1	0	0	1	0	0	0	1
CP	1	1	1	0	0	0	0	0	0	0	0	0	0	1	0	1	0	0	0	0	0	0	0	0	0	0	0	0	0	0	1	0	0	0	0
EIM	0	0	0	1	1	1	1	0	0	1	1	1	1	1	0	0	1	0	1	0	-1	0	0	0	0	0	0	0	0	0	0	0	-1	0	0	0
ENA	0	0	0	1	0	1	1	0	0	0	0	1	0	-1	0	0	1	1	1	0	0	0	0	0	1	1	-1	1	1	0	0	0	-1	0	0	0	1
PO	0	0	0	1	0	0	0	0	0	0	1	0	0	0	0	0	0	1	0	0	0	0	0	0	0	0	1	0	0	1	0	0	0	0	0	0	0	0

[truncated: 20 more sheets: 10, 11, 12, 13, 14, 15, 16, 17, 18, 19, 20, 21, 22, 23, 24, 25, 26, 27, 28, 29]
